# Supplementary material for: Tissue-Based Metabolomic Profiling of Endometrial Cancer and Hyperplasia
Source: Metabolites. 2025 Jul 5;15(7):458. doi: 10.3390/metabo15070458 (PMC12299690; doi:10.3390/metabo15070458)
Supplement: Supplementary file 1 [file metabolites-15-00458-s001.zip]

Archive with 4 entries (4 files):
- Supplementary Materials Figure S4 - Venn diagram.pdf
- Supplementary Materials S1.xls
- Supplementary Materials S2.pdf
- Supplementary Materials Table S5..xls
