# Supplementary material for: Tissue-Based Metabolomic Profiling of Endometrial Cancer and Hyperplasia
Source: Metabolites. 2025 Jul 5;15(7):458. doi: 10.3390/metabo15070458 (PMC12299690; doi:10.3390/metabo15070458)
Supplement: Supplementary file 1 [file metabolites-15-00458-s001.zip › Supplementary Materials S1.xls]

## Sheet: For Venn
Accepted Compound ID	Accepted Description	p ([EC] vs [Control])	FC (abs) ([EC] vs [Control])	Regulation ([EC] vs [Control])	p ([Hyperplasia] vs [Control])	FC (abs) ([Hyperplasia] vs [Control])	Regulation ([Hyperplasia] vs [Control])	p ([Hyperplasia] vs [EC])	FC (abs) ([EC] vs [Hyperplasia])	Regulation ([EC] vs [Hyperplasia])
HMDB0301367	Icosa-5,8,10,12,14-pentaenoyl-CoA	0.000245325	3.56929	up	NA	1.73927	up	0.0431972	2.05217	up
HMDB0011649	Glycerophosphoinositol	0.000725935	2.72358	up	NA	1.54997	up	NA	1.75718	up
HMDB0000641	L-Glutamine	0.00144955	2.2547	up	0.00399112	2.04634	up	NA	1.10182	up
HMDB0062557	N-Acetylthreonine	NA	1.73512	up	0.000251543	2.71215	up	NA	-1.56309	down
HMDB0000230	N-Acetylneuraminic acid	0.0392181	1.79895	up	0.000305695	2.75234	up	NA	-1.52997	down
HMDB0011737	gamma-Glutamylglutamic acid	0.0409417	1.89277	up	0.000150784	3.46894	up	NA	-1.83273	down
HMDB0000288	Uridine 5'-monophosphate	0.000243415	4.14523	up	0.00495614	2.89604	up	NA	1.43134	up
HMDB0004220	Biotinyl-5'-AMP	0.00506821	2.26697	up	0.000150231	2.91555	up	NA	-1.2861	down
HMDB0013646	Adenosine thiamine triphosphate	NA	1.12525	down	0.000272939	1.86536	up	0.000184885	-2.09899	down
HMDB0260744	PE(14:1/20:5-3OH(5,6,15))	0.000275677	3.24313	up	0.000143908	2.89324	up	NA	1.12093	up
HMDB0006334	3-Dehydro-L-gulonate	NA	1.65832	up	0.000661175	3.82199	up	NA	-2.30473	down
HMDB0003540	3'-AMP	0.000206329	3.33341	up	0.00402084	2.52883	up	NA	1.31816	up
HMDB0001182	6,8-Dihydroxypurine	NA	1.94581	up	0.000915526	3.07901	up	NA	-1.58238	down
HMDB0000290	Uridine diphosphate-N-acetylglucosamine	0.000300753	5.08038	up	0.0151356	2.99292	up	NA	1.69746	up
HMDB0000289	Uric acid	0.0372333	1.78209	up	0.000328888	2.66373	up	NA	-1.49472	down
HMDB0300597	3-Methylnonanedioyl-CoA	0.00624556	4.65238	up	0.000123199	4.61092	up	0.00401121	1.00899	up
HMDB0003337	Oxidized glutathione	NA	1.68653	up	0.000428326	3.48204	up	NA	-2.06462	down
HMDB0000133	Guanosine	0.0014173	2.41657	up	0.000256321	2.84196	up	NA	-1.17603	down
84	Inosine	0.025442	1.99727	up	0.000827735	2.7487	up	NA	-1.37623	down
HMDB0114795	PA(14:1/14:0)	0.000123398	-8.5138	down	0.000125778	-6.2866	down	NA	-1.35428	down
HMDB0001038	Angiotensin IV	0.000127804	-3.15316	down	0.000180897	-2.39161	down	NA	-1.31842	down
HMDB0114774	PA(10:0/17:0)	0.000123189	-6.69144	down	0.000148316	-3.07556	down	NA	-2.17568	down
HMDB0262805	PA(18:1-O(12,13)/12:0)	0.000123228	-4.03159	down	0.000123249	-3.5013	down	NA	-1.15146	down
HMDB0116636	PG(a-13:0/a-13:0)	0.000123188	-9.58466	down	0.000252787	-3.04685	down	0.000275812	-3.14576	down
HMDB0012341	PS(14:1/14:0)	0.000123197	-8.11326	down	0.00208699	-2.6789	down	0.00987985	-3.02858	down
HMDB0114822	PA(15:0/20:4)	0.000123666	-3.97176	down	0.000457003	-2.35344	down	NA	-1.68764	down
HMDB0116571	PGP(i-14:0/i-14:0)	0.000123188	-8.09625	down	0.00168966	-2.48422	down	0.00030305	-3.25907	down
HMDB0274845	PGP(i-12:0/20:5-OH(18R))	0.000123188	-6.77803	down	0.00157711	-2.36489	down	0.00169395	-2.86611	down
HMDB0116517	PGP(a-13:0/a-25:0)	0.000123212	-5.4442	down	0.000123326	-4.27878	down	NA	-1.27237	down
HMDB0242417	Deoxycholyltryptophan	0.00292985	-2.73183	down	0.006462	-2.52087	down	NA	-1.08368	down
HMDB0061704	LysoPI(0:0/18:0)	0.000405246	-3.03755	down	0.000139405	-4.02434	down	NA	1.32486	up
HMDB0062336	N-Oleoyl phenylalanine	0.00012806	-7.59987	down	0.0122683	-2.96876	down	NA	-2.55994	down
HMDB0043016	TG(15:0/15:0/22:6)	0.000151665	-8.54196	down	0.0128097	-3.31254	down	NA	-2.57867	down
HMDB0046104	TG(20:0/18:4/14:1)	0.000157877	-6.31374	down	0.000295317	-4.85395	down	NA	-1.30074	down
HMDB0004901	Ganglioside GA1 (d18:1/18:1)	0.000123333	-4.76886	down	0.000148232	-3.84032	down	NA	-1.24179	down
HMDB0002577	Cholic acid glucuronide	0.00336639	-2.33544	down	0.000213538	-3.29387	down	NA	1.41039	up
HMDB0241821	9-Hydroperoxyoctadeca-10,12-dienoylcarnitine	0.00590655	-3.43495	down	0.00158789	-4.03058	down	NA	1.1734	up
HMDB0240600	LysoPG(18:2/0:0)	0.0013689	2.5369	up	NA	2.33536	up	0.00623174	2.28581	up
HMDB0115485	PA(8:0/14:0)	0.000123196	3.3784	up	0.012377	2.2059	up	0.00172494	1.41245	up
HMDB0242046	N-Myristoyl Arginine	0.000129831	-3.93196	down	0.00577375	-2.59469	down	NA	-1.68366	down
HMDB0011553	MG(0:0/22:2/0:0)	0.000196215	-4.88495	down	0.0124466	-2.10758	down	NA	-2.2145	down
HMDB0281261	PS(20:4+=O(5)/16:1)	0.00025028	-5.78824	down	0.0251219	-2.29347	down	NA	-2.23081	down
HMDB0288852	PC(2:0/18:2+=O(9))	0.013374	NA	down	NA	2.15796	up	0.00169685	-2.43528	down
HMDB0001337	Leukotriene A4	0.00130333	-2.94913	down	0.0320148	-2.2745	down	NA	-1.3993	down
HMDB0261356	PE(18:1/18:1-O(12,13))	0.00159523	-2.85999	down	0.0140535	-2.04172	down	NA	-1.24701	down
HMDB0114893	PA(18:0/22:6)	0.0013724	-3.11745	down	0.0371096	-2.23909	down	NA	-1.44463	down
HMDB0261913	PE(PGD1/20:0)	0.00134004	-3.0359	down	0.0202141	-2.15415	down	NA	-1.33475	down
HMDB0260803	PE(PGE2/15:0)	0.000664728	-3.47106	down	NA	-4.47458	down	NA	-1.70006	down
HMDB0288182	PC(22:4/20:4-OH(20))	0.000416672	-4.22339	down	NA	-2.82453	down	NA	-1.8862	down
HMDB0283742	PE(22:0/6 keto-PGF1alpha)	0.00115237	-3.20565	down	0.0394513	-3.96547	down	NA	-1.48813	down
HMDB0112880	PS(22:6/24:1)	0.000135688	-7.2496	down	0.00094978	-2.77679	down	NA	-1.62017	down
HMDB0276886	PI(PGD2/18:3)	0.00429042	2.32263	up	0.000423903	2.1646	up	NA	1.07301	up
HMDB0000446	N-alpha-Acetyl-L-lysine	0.000392819	3.58226	up	0.0182381	2.32163	up	NA	1.54299	up
HMDB0007852	LysoPA(0:0/18:2)	0.000162156	3.56536	up	0.00982745	2.03772	up	NA	1.74968	up
HMDB0282492	PS(PGF2alpha/20:3)	0.000554792	3.35921	up	0.000898268	2.3349	up	NA	1.4387	up
HMDB0289927	Cer(d17:1/22:6-OH(4))	0.000259437	4.74111	up	0.000845442	3.43326	up	NA	1.38093	up
HMDB0012038	Ganglioside GT2 (d18:1/14:0)	0.00161241	2.72061	up	0.00123849	2.77958	up	NA	-1.02167	down
HMDB0291314	CDP-DG(PGF2alpha/18:2)	0.0123533	2.54834	up	0.000672557	3.0469	up	NA	-1.19564	down
HMDB0263131	PA(20:4-2OH/14:1)	NA	-1.63999	down	0.00250944	-2.82453	down	NA	1.72229	up
34529	Phenyllactic acid	0.000248624	5.16309	up	0.0414952	3.96547	up	NA	2.02526	up
HMDB0242384	Cholylglutamic acid	NA	5.94224	up	0.000123189	2.77679	up	0.000171803	1.03891	up
HMDB0242081	N-Eicosapentaenoyl Tryptophan	NA	-1.87422	down	0.00155303	-3.96547	down	0.0437071	2.1158	up
HMDB0262895	PA(5-iso PGF2VI/13:0)	0.000565002	-2.79989	down	0.000651423	-2.77679	down	NA	-1.00832	down

## Sheet: Hyperplasia vs Cotrol
Unique Metabolites (5)
Accepted Compound ID	Accepted Description	p ([EC] vs [Control])	FC (abs) ([EC] vs [Control])	Regulation ([EC] vs [Control])	p ([Hyperplasia] vs [Control])	FC (abs) ([Hyperplasia] vs [Control])	Regulation ([Hyperplasia] vs [Control])	p ([Hyperplasia] vs [EC])	FC (abs) ([EC] vs [Hyperplasia])	Regulation ([EC] vs [Hyperplasia])
HMDB0062557	N-Acetylthreonine	NA	1.73512	up	0.000251543	2.71215	up	NA	-1.56309	down
HMDB0006334	3-Dehydro-L-gulonate	NA	1.65832	up	0.000661175	3.82199	up	NA	-2.30473	down
HMDB0001182	6,8-Dihydroxypurine	NA	1.94581	up	0.000915526	3.07901	up	NA	-1.58238	down
HMDB0003337	Oxidized glutathione	NA	1.68653	up	0.000428326	3.48204	up	NA	-2.06462	down
HMDB0263131	PA(20:4-2OH/14:1)	NA	-1.63999	down	0.00250944	-2.82453	down	NA	1.72229	up
Common Metabolites with EC vs Control (43)
Accepted Compound ID	Accepted Description	p ([EC] vs [Control])	FC (abs) ([EC] vs [Control])	Regulation ([EC] vs [Control])	p ([Hyperplasia] vs [Control])	FC (abs) ([Hyperplasia] vs [Control])	Regulation ([Hyperplasia] vs [Control])	p ([Hyperplasia] vs [EC])	FC (abs) ([EC] vs [Hyperplasia])	Regulation ([EC] vs [Hyperplasia])
HMDB0000641	L-Glutamine	0.00144955	2.2547	up	0.00399112	2.04634	up	NA	1.10182	up
HMDB0000230	N-Acetylneuraminic acid	0.0392181	1.79895	up	0.000305695	2.75234	up	NA	-1.52997	down
HMDB0011737	gamma-Glutamylglutamic acid	0.0409417	1.89277	up	0.000150784	3.46894	up	NA	-1.83273	down
HMDB0000288	Uridine 5'-monophosphate	0.000243415	4.14523	up	0.00495614	2.89604	up	NA	1.43134	up
HMDB0004220	Biotinyl-5'-AMP	0.00506821	2.26697	up	0.000150231	2.91555	up	NA	-1.2861	down
HMDB0260744	PE(14:1/20:5-3OH(5,6,15))	0.000275677	3.24313	up	0.000143908	2.89324	up	NA	1.12093	up
HMDB0003540	3'-AMP	0.000206329	3.33341	up	0.00402084	2.52883	up	NA	1.31816	up
HMDB0000290	Uridine diphosphate-N-acetylglucosamine	0.000300753	5.08038	up	0.0151356	2.99292	up	NA	1.69746	up
HMDB0000289	Uric acid	0.0372333	1.78209	up	0.000328888	2.66373	up	NA	-1.49472	down
HMDB0000133	Guanosine	0.0014173	2.41657	up	0.000256321	2.84196	up	NA	-1.17603	down
84	Inosine	0.025442	1.99727	up	0.000827735	2.7487	up	NA	-1.37623	down
HMDB0114795	PA(14:1/14:0)	0.000123398	-8.5138	down	0.000125778	-6.2866	down	NA	-1.35428	down
HMDB0001038	Angiotensin IV	0.000127804	-3.15316	down	0.000180897	-2.39161	down	NA	-1.31842	down
HMDB0114774	PA(10:0/17:0)	0.000123189	-6.69144	down	0.000148316	-3.07556	down	NA	-2.17568	down
HMDB0262805	PA(18:1-O(12,13)/12:0)	0.000123228	-4.03159	down	0.000123249	-3.5013	down	NA	-1.15146	down
HMDB0114822	PA(15:0/20:4)	0.000123666	-3.97176	down	0.000457003	-2.35344	down	NA	-1.68764	down
HMDB0116517	PGP(a-13:0/a-25:0)	0.000123212	-5.4442	down	0.000123326	-4.27878	down	NA	-1.27237	down
HMDB0242417	Deoxycholyltryptophan	0.00292985	-2.73183	down	0.006462	-2.52087	down	NA	-1.08368	down
HMDB0061704	LysoPI(0:0/18:0)	0.000405246	-3.03755	down	0.000139405	-4.02434	down	NA	1.32486	up
HMDB0062336	N-Oleoyl phenylalanine	0.00012806	-7.59987	down	0.0122683	-2.96876	down	NA	-2.55994	down
HMDB0043016	TG(15:0/15:0/22:6)	0.000151665	-8.54196	down	0.0128097	-3.31254	down	NA	-2.57867	down
HMDB0046104	TG(20:0/18:4/14:1)	0.000157877	-6.31374	down	0.000295317	-4.85395	down	NA	-1.30074	down
HMDB0004901	Ganglioside GA1 (d18:1/18:1)	0.000123333	-4.76886	down	0.000148232	-3.84032	down	NA	-1.24179	down
HMDB0002577	Cholic acid glucuronide	0.00336639	-2.33544	down	0.000213538	-3.29387	down	NA	1.41039	up
HMDB0241821	9-Hydroperoxyoctadeca-10,12-dienoylcarnitine	0.00590655	-3.43495	down	0.00158789	-4.03058	down	NA	1.1734	up
HMDB0242046	N-Myristoyl Arginine	0.000129831	-3.93196	down	0.00577375	-2.59469	down	NA	-1.68366	down
HMDB0011553	MG(0:0/22:2/0:0)	0.000196215	-4.88495	down	0.0124466	-2.10758	down	NA	-2.2145	down
HMDB0281261	PS(20:4+=O(5)/16:1)	0.00025028	-5.78824	down	0.0251219	-2.29347	down	NA	-2.23081	down
HMDB0001337	Leukotriene A4	0.00130333	-2.94913	down	0.0320148	-2.2745	down	NA	-1.3993	down
HMDB0261356	PE(18:1/18:1-O(12,13))	0.00159523	-2.85999	down	0.0140535	-2.04172	down	NA	-1.24701	down
HMDB0114893	PA(18:0/22:6)	0.0013724	-3.11745	down	0.0371096	-2.23909	down	NA	-1.44463	down
HMDB0261913	PE(PGD1/20:0)	0.00134004	-3.0359	down	0.0202141	-2.15415	down	NA	-1.33475	down
HMDB0283742	PE(22:0/6 keto-PGF1alpha)	0.00115237	-3.20565	down	0.0394513	-3.96547	down	NA	-1.48813	down
HMDB0112880	PS(22:6/24:1)	0.000135688	-7.2496	down	0.00094978	-2.77679	down	NA	-1.62017	down
HMDB0276886	PI(PGD2/18:3)	0.00429042	2.32263	up	0.000423903	2.1646	up	NA	1.07301	up
HMDB0000446	N-alpha-Acetyl-L-lysine	0.000392819	3.58226	up	0.0182381	2.32163	up	NA	1.54299	up
HMDB0007852	LysoPA(0:0/18:2)	0.000162156	3.56536	up	0.00982745	2.03772	up	NA	1.74968	up
HMDB0282492	PS(PGF2alpha/20:3)	0.000554792	3.35921	up	0.000898268	2.3349	up	NA	1.4387	up
HMDB0289927	Cer(d17:1/22:6-OH(4))	0.000259437	4.74111	up	0.000845442	3.43326	up	NA	1.38093	up
HMDB0012038	Ganglioside GT2 (d18:1/14:0)	0.00161241	2.72061	up	0.00123849	2.77958	up	NA	-1.02167	down
HMDB0291314	CDP-DG(PGF2alpha/18:2)	0.0123533	2.54834	up	0.000672557	3.0469	up	NA	-1.19564	down
34529	Phenyllactic acid	0.000248624	5.16309	up	0.0414952	3.96547	up	NA	2.02526	up
HMDB0262895	PA(5-iso PGF2VI/13:0)	0.000565002	-2.79989	down	0.000651423	-2.77679	down	NA	-1.00832	down
Common Metabolites with Hyperplasia vs EC (3)
Accepted Compound ID	Accepted Description	p ([EC] vs [Control])	FC (abs) ([EC] vs [Control])	Regulation ([EC] vs [Control])	p ([Hyperplasia] vs [Control])	FC (abs) ([Hyperplasia] vs [Control])	Regulation ([Hyperplasia] vs [Control])	p ([Hyperplasia] vs [EC])	FC (abs) ([EC] vs [Hyperplasia])	Regulation ([EC] vs [Hyperplasia])
HMDB0013646	Adenosine thiamine triphosphate	NA	1.12525	down	0.000272939	1.86536	up	0.000184885	-2.09899	down
HMDB0242384	Cholylglutamic acid	NA	5.94224	up	0.000123189	2.77679	up	0.000171803	1.03891	up
HMDB0242081	N-Eicosapentaenoyl Tryptophan	NA	-1.87422	down	0.00155303	-3.96547	down	0.0437071	2.1158	up
Common Metabolites with All Groups (6)
Accepted Compound ID	Accepted Description	p ([EC] vs [Control])	FC (abs) ([EC] vs [Control])	Regulation ([EC] vs [Control])	p ([Hyperplasia] vs [Control])	FC (abs) ([Hyperplasia] vs [Control])	Regulation ([Hyperplasia] vs [Control])	p ([Hyperplasia] vs [EC])	FC (abs) ([EC] vs [Hyperplasia])	Regulation ([EC] vs [Hyperplasia])
HMDB0300597	3-Methylnonanedioyl-CoA	0.00624556	4.65238	up	0.000123199	4.61092	up	0.00401121	1.00899	up
HMDB0116636	PG(a-13:0/a-13:0)	0.000123188	-9.58466	down	0.000252787	-3.04685	down	0.000275812	-3.14576	down
HMDB0012341	PS(14:1/14:0)	0.000123197	-8.11326	down	0.00208699	-2.6789	down	0.00987985	-3.02858	down
HMDB0116571	PGP(i-14:0/i-14:0)	0.000123188	-8.09625	down	0.00168966	-2.48422	down	0.00030305	-3.25907	down
HMDB0274845	PGP(i-12:0/20:5-OH(18R))	0.000123188	-6.77803	down	0.00157711	-2.36489	down	0.00169395	-2.86611	down
HMDB0115485	PA(8:0/14:0)	0.000123196	3.3784	up	0.012377	2.2059	up	0.00172494	1.41245	up

## Sheet: EC vs Control
Unique Metabolites (3)
Accepted Compound ID	Accepted Description	p ([EC] vs [Control])	FC (abs) ([EC] vs [Control])	Regulation ([EC] vs [Control])	p ([Hyperplasia] vs [Control])	FC (abs) ([Hyperplasia] vs [Control])	Regulation ([Hyperplasia] vs [Control])	p ([Hyperplasia] vs [EC])	FC (abs) ([EC] vs [Hyperplasia])	Regulation ([EC] vs [Hyperplasia])
HMDB0011649	Glycerophosphoinositol	0.000725935	2.72358	up	NA	1.54997	up	NA	1.75718	up
HMDB0260803	PE(PGE2/15:0)	0.000664728	-3.47106	down	NA	-4.47458	down	NA	-1.70006	down
HMDB0288182	PC(22:4/20:4-OH(20))	0.000416672	-4.22339	down	NA	-2.82453	down	NA	-1.8862	down
Common Metabolites with Hyperplasia vs Control (43)
Accepted Compound ID	Accepted Description	p ([EC] vs [Control])	FC (abs) ([EC] vs [Control])	Regulation ([EC] vs [Control])	p ([Hyperplasia] vs [Control])	FC (abs) ([Hyperplasia] vs [Control])	Regulation ([Hyperplasia] vs [Control])	p ([Hyperplasia] vs [EC])	FC (abs) ([EC] vs [Hyperplasia])	Regulation ([EC] vs [Hyperplasia])
HMDB0000641	L-Glutamine	0.00144955	2.2547	up	0.00399112	2.04634	up	NA	1.10182	up
HMDB0000230	N-Acetylneuraminic acid	0.0392181	1.79895	up	0.000305695	2.75234	up	NA	-1.52997	down
HMDB0011737	gamma-Glutamylglutamic acid	0.0409417	1.89277	up	0.000150784	3.46894	up	NA	-1.83273	down
HMDB0000288	Uridine 5'-monophosphate	0.000243415	4.14523	up	0.00495614	2.89604	up	NA	1.43134	up
HMDB0004220	Biotinyl-5'-AMP	0.00506821	2.26697	up	0.000150231	2.91555	up	NA	-1.2861	down
HMDB0260744	PE(14:1/20:5-3OH(5,6,15))	0.000275677	3.24313	up	0.000143908	2.89324	up	NA	1.12093	up
HMDB0003540	3'-AMP	0.000206329	3.33341	up	0.00402084	2.52883	up	NA	1.31816	up
HMDB0000290	Uridine diphosphate-N-acetylglucosamine	0.000300753	5.08038	up	0.0151356	2.99292	up	NA	1.69746	up
HMDB0000289	Uric acid	0.0372333	1.78209	up	0.000328888	2.66373	up	NA	-1.49472	down
HMDB0000133	Guanosine	0.0014173	2.41657	up	0.000256321	2.84196	up	NA	-1.17603	down
84	Inosine	0.025442	1.99727	up	0.000827735	2.7487	up	NA	-1.37623	down
HMDB0114795	PA(14:1/14:0)	0.000123398	-8.5138	down	0.000125778	-6.2866	down	NA	-1.35428	down
HMDB0001038	Angiotensin IV	0.000127804	-3.15316	down	0.000180897	-2.39161	down	NA	-1.31842	down
HMDB0114774	PA(10:0/17:0)	0.000123189	-6.69144	down	0.000148316	-3.07556	down	NA	-2.17568	down
HMDB0262805	PA(18:1-O(12,13)/12:0)	0.000123228	-4.03159	down	0.000123249	-3.5013	down	NA	-1.15146	down
HMDB0114822	PA(15:0/20:4)	0.000123666	-3.97176	down	0.000457003	-2.35344	down	NA	-1.68764	down
HMDB0116517	PGP(a-13:0/a-25:0)	0.000123212	-5.4442	down	0.000123326	-4.27878	down	NA	-1.27237	down
HMDB0242417	Deoxycholyltryptophan	0.00292985	-2.73183	down	0.006462	-2.52087	down	NA	-1.08368	down
HMDB0061704	LysoPI(0:0/18:0)	0.000405246	-3.03755	down	0.000139405	-4.02434	down	NA	1.32486	up
HMDB0062336	N-Oleoyl phenylalanine	0.00012806	-7.59987	down	0.0122683	-2.96876	down	NA	-2.55994	down
HMDB0043016	TG(15:0/15:0/22:6)	0.000151665	-8.54196	down	0.0128097	-3.31254	down	NA	-2.57867	down
HMDB0046104	TG(20:0/18:4/14:1)	0.000157877	-6.31374	down	0.000295317	-4.85395	down	NA	-1.30074	down
HMDB0004901	Ganglioside GA1 (d18:1/18:1)	0.000123333	-4.76886	down	0.000148232	-3.84032	down	NA	-1.24179	down
HMDB0002577	Cholic acid glucuronide	0.00336639	-2.33544	down	0.000213538	-3.29387	down	NA	1.41039	up
HMDB0241821	9-Hydroperoxyoctadeca-10,12-dienoylcarnitine	0.00590655	-3.43495	down	0.00158789	-4.03058	down	NA	1.1734	up
HMDB0242046	N-Myristoyl Arginine	0.000129831	-3.93196	down	0.00577375	-2.59469	down	NA	-1.68366	down
HMDB0011553	MG(0:0/22:2/0:0)	0.000196215	-4.88495	down	0.0124466	-2.10758	down	NA	-2.2145	down
HMDB0281261	PS(20:4+=O(5)/16:1)	0.00025028	-5.78824	down	0.0251219	-2.29347	down	NA	-2.23081	down
HMDB0001337	Leukotriene A4	0.00130333	-2.94913	down	0.0320148	-2.2745	down	NA	-1.3993	down
HMDB0261356	PE(18:1/18:1-O(12,13))	0.00159523	-2.85999	down	0.0140535	-2.04172	down	NA	-1.24701	down
HMDB0114893	PA(18:0/22:6)	0.0013724	-3.11745	down	0.0371096	-2.23909	down	NA	-1.44463	down
HMDB0261913	PE(PGD1/20:0)	0.00134004	-3.0359	down	0.0202141	-2.15415	down	NA	-1.33475	down
HMDB0283742	PE(22:0/6 keto-PGF1alpha)	0.00115237	-3.20565	down	0.0394513	-3.96547	down	NA	-1.48813	down
HMDB0112880	PS(22:6/24:1)	0.000135688	-7.2496	down	0.00094978	-2.77679	down	NA	-1.62017	down
HMDB0276886	PI(PGD2/18:3)	0.00429042	2.32263	up	0.000423903	2.1646	up	NA	1.07301	up
HMDB0000446	N-alpha-Acetyl-L-lysine	0.000392819	3.58226	up	0.0182381	2.32163	up	NA	1.54299	up
HMDB0007852	LysoPA(0:0/18:2)	0.000162156	3.56536	up	0.00982745	2.03772	up	NA	1.74968	up
HMDB0282492	PS(PGF2alpha/20:3)	0.000554792	3.35921	up	0.000898268	2.3349	up	NA	1.4387	up
HMDB0289927	Cer(d17:1/22:6-OH(4))	0.000259437	4.74111	up	0.000845442	3.43326	up	NA	1.38093	up
HMDB0012038	Ganglioside GT2 (d18:1/14:0)	0.00161241	2.72061	up	0.00123849	2.77958	up	NA	-1.02167	down
HMDB0291314	CDP-DG(PGF2alpha/18:2)	0.0123533	2.54834	up	0.000672557	3.0469	up	NA	-1.19564	down
34529	Phenyllactic acid	0.000248624	5.16309	up	0.0414952	3.96547	up	NA	2.02526	up
HMDB0262895	PA(5-iso PGF2VI/13:0)	0.000565002	-2.79989	down	0.000651423	-2.77679	down	NA	-1.00832	down
Common Metabolites with Hyperplasia vs EC (3)
Accepted Compound ID	Accepted Description	p ([EC] vs [Control])	FC (abs) ([EC] vs [Control])	Regulation ([EC] vs [Control])	p ([Hyperplasia] vs [Control])	FC (abs) ([Hyperplasia] vs [Control])	Regulation ([Hyperplasia] vs [Control])	p ([Hyperplasia] vs [EC])	FC (abs) ([EC] vs [Hyperplasia])	Regulation ([EC] vs [Hyperplasia])
HMDB0301367	Icosa-5,8,10,12,14-pentaenoyl-CoA	0.000245325	3.56929	up	NA	1.73927	up	0.0431972	2.05217	up
HMDB0240600	LysoPG(18:2/0:0)	0.0013689	2.5369	up	NA	2.33536	up	0.00623174	2.28581	up
HMDB0288852	PC(2:0/18:2+=O(9))	0.013374	NA	down	NA	2.15796	up	0.00169685	-2.43528	down
Common Metabolites with All Groups (6)
Accepted Compound ID	Accepted Description	p ([EC] vs [Control])	FC (abs) ([EC] vs [Control])	Regulation ([EC] vs [Control])	p ([Hyperplasia] vs [Control])	FC (abs) ([Hyperplasia] vs [Control])	Regulation ([Hyperplasia] vs [Control])	p ([Hyperplasia] vs [EC])	FC (abs) ([EC] vs [Hyperplasia])	Regulation ([EC] vs [Hyperplasia])
HMDB0300597	3-Methylnonanedioyl-CoA	0.00624556	4.65238	up	0.000123199	4.61092	up	0.00401121	1.00899	up
HMDB0116636	PG(a-13:0/a-13:0)	0.000123188	-9.58466	down	0.000252787	-3.04685	down	0.000275812	-3.14576	down
HMDB0012341	PS(14:1/14:0)	0.000123197	-8.11326	down	0.00208699	-2.6789	down	0.00987985	-3.02858	down
HMDB0116571	PGP(i-14:0/i-14:0)	0.000123188	-8.09625	down	0.00168966	-2.48422	down	0.00030305	-3.25907	down
HMDB0274845	PGP(i-12:0/20:5-OH(18R))	0.000123188	-6.77803	down	0.00157711	-2.36489	down	0.00169395	-2.86611	down
HMDB0115485	PA(8:0/14:0)	0.000123196	3.3784	up	0.012377	2.2059	up	0.00172494	1.41245	up

## Sheet: Hyperplasia vs EC
Unique Metabolites (0)
Accepted Compound ID	Accepted Description	p ([EC] vs [Control])	FC (abs) ([EC] vs [Control])	Regulation ([EC] vs [Control])	p ([Hyperplasia] vs [Control])	FC (abs) ([Hyperplasia] vs [Control])	Regulation ([Hyperplasia] vs [Control])	p ([Hyperplasia] vs [EC])	FC (abs) ([EC] vs [Hyperplasia])	Regulation ([EC] vs [Hyperplasia])
HMDB0301367	Icosa-5,8,10,12,14-pentaenoyl-CoA	0.000245325	3.56929	up	NA	1.73927	up	0.0431972	2.05217	up
HMDB0240600	LysoPG(18:2/0:0)	0.0013689	2.5369	up	NA	2.33536	up	0.00623174	2.28581	up
HMDB0288852	PC(2:0/18:2+=O(9))	0.013374	NA	down	NA	2.15796	up	0.00169685	-2.43528	down
Common Metabolites with EC vs Control (3)
Accepted Compound ID	Accepted Description	p ([EC] vs [Control])	FC (abs) ([EC] vs [Control])	Regulation ([EC] vs [Control])	p ([Hyperplasia] vs [Control])	FC (abs) ([Hyperplasia] vs [Control])	Regulation ([Hyperplasia] vs [Control])	p ([Hyperplasia] vs [EC])	FC (abs) ([EC] vs [Hyperplasia])	Regulation ([EC] vs [Hyperplasia])
HMDB0301367	Icosa-5,8,10,12,14-pentaenoyl-CoA	0.000245325	3.56929	up	NA	1.73927	up	0.0431972	2.05217	up
HMDB0240600	LysoPG(18:2/0:0)	0.0013689	2.5369	up	NA	2.33536	up	0.00623174	2.28581	up
HMDB0288852	PC(2:0/18:2+=O(9))	0.013374	NA	down	NA	2.15796	up	0.00169685	-2.43528	down
Common Metabolites with Hyperplasia vs Control (3)
Accepted Compound ID	Accepted Description	p ([EC] vs [Control])	FC (abs) ([EC] vs [Control])	Regulation ([EC] vs [Control])	p ([Hyperplasia] vs [Control])	FC (abs) ([Hyperplasia] vs [Control])	Regulation ([Hyperplasia] vs [Control])	p ([Hyperplasia] vs [EC])	FC (abs) ([EC] vs [Hyperplasia])	Regulation ([EC] vs [Hyperplasia])
HMDB0013646	Adenosine thiamine triphosphate	NA	1.12525	down	0.000272939	1.86536	up	0.000184885	-2.09899	down
HMDB0242384	Cholylglutamic acid	NA	5.94224	up	0.000123189	2.77679	up	0.000171803	1.03891	up
HMDB0242081	N-Eicosapentaenoyl Tryptophan	NA	-1.87422	down	0.00155303	-3.96547	down	0.0437071	2.1158	up
Common Metabolites with All Groups (6)
Accepted Compound ID	Accepted Description	p ([EC] vs [Control])	FC (abs) ([EC] vs [Control])	Regulation ([EC] vs [Control])	p ([Hyperplasia] vs [Control])	FC (abs) ([Hyperplasia] vs [Control])	Regulation ([Hyperplasia] vs [Control])	p ([Hyperplasia] vs [EC])	FC (abs) ([EC] vs [Hyperplasia])	Regulation ([EC] vs [Hyperplasia])
HMDB0300597	3-Methylnonanedioyl-CoA	0.00624556	4.65238	up	0.000123199	4.61092	up	0.00401121	1.00899	up
HMDB0116636	PG(a-13:0/a-13:0)	0.000123188	-9.58466	down	0.000252787	-3.04685	down	0.000275812	-3.14576	down
HMDB0012341	PS(14:1/14:0)	0.000123197	-8.11326	down	0.00208699	-2.6789	down	0.00987985	-3.02858	down
HMDB0116571	PGP(i-14:0/i-14:0)	0.000123188	-8.09625	down	0.00168966	-2.48422	down	0.00030305	-3.25907	down
HMDB0274845	PGP(i-12:0/20:5-OH(18R))	0.000123188	-6.77803	down	0.00157711	-2.36489	down	0.00169395	-2.86611	down
HMDB0115485	PA(8:0/14:0)	0.000123196	3.3784	up	0.012377	2.2059	up	0.00172494	1.41245	up

## Sheet: All group, common
Common Metabolites with All Groups (6)- dark blue on the middle
Accepted Compound ID	Accepted Description	p ([EC] vs [Control])	FC (abs) ([EC] vs [Control])	Regulation ([EC] vs [Control])	p ([Hyperplasia] vs [Control])	FC (abs) ([Hyperplasia] vs [Control])	Regulation ([Hyperplasia] vs [Control])	p ([Hyperplasia] vs [EC])	FC (abs) ([EC] vs [Hyperplasia])	Regulation ([EC] vs [Hyperplasia])
HMDB0300597	3-Methylnonanedioyl-CoA	0.00624556	4.65238	up	0.000123199	4.61092	up	0.00401121	1.00899	up
HMDB0116636	PG(a-13:0/a-13:0)	0.000123188	-9.58466	down	0.000252787	-3.04685	down	0.000275812	-3.14576	down
HMDB0012341	PS(14:1/14:0)	0.000123197	-8.11326	down	0.00208699	-2.6789	down	0.00987985	-3.02858	down
HMDB0116571	PGP(i-14:0/i-14:0)	0.000123188	-8.09625	down	0.00168966	-2.48422	down	0.00030305	-3.25907	down
HMDB0274845	PGP(i-12:0/20:5-OH(18R))	0.000123188	-6.77803	down	0.00157711	-2.36489	down	0.00169395	-2.86611	down
HMDB0115485	PA(8:0/14:0)	0.000123196	3.3784	up	0.012377	2.2059	up	0.00172494	1.41245	up
