# Supplementary material for: Tissue-Based Metabolomic Profiling of Endometrial Cancer and Hyperplasia
Source: Metabolites. 2025 Jul 5;15(7):458. doi: 10.3390/metabo15070458 (PMC12299690; doi:10.3390/metabo15070458)
Supplement: Supplementary file 1 [file metabolites-15-00458-s001.zip › Supplementary Materials Table S5..xls]

## Sheet: Table S5
Table S5: Endogenous metabolites in tiisue samples of EC, HP and CO samples. One-way ANOVA (Tukey’s Post-hoc, FDR p<0.05)
Compound	Retention time (min)	Mass	Accepted Compound ID	Accepted Description	p (Corr) ( [Control] vs [EC] vs [Hyperplasia] )	p ([EC] vs [Control])	p ([Hyperplasia] vs [Control])	p ([Hyperplasia] vs [EC])	Log FC ([EC] vs [Control])	FC (abs) ([EC] vs [Control])	Regulation	Log FC ([Hyperplasia] vs [Control])	FC (abs) ([Hyperplasia] vs [Control])	Regulation ([Hyperplasia] vs [Control])
0.72_1072.3152m/z	0.722417	1072.32	HMDB0301367	Icosa-5,8,10,12,14-pentaenoyl-CoA	0.0280662	2.453249E-4		0.0431972	1.83564	3.56929	up	0.798486	1.73927	up
0.77_334.0693n	0.773867	333.062	HMDB0011649	Glycerophosphoinositol	0.0426076	7.2593475E-4			1.4455	2.72358	up	0.632241	1.54997	up
0.83_127.0509m/z	0.8253	127.051	HMDB0000641	L-Glutamine	0.0313172	0.00144955	0.00399112		1.17294	2.2547	up	1.03305	2.04634	up
0.89_161.0694n	0.893867	160.062	HMDB0062557	N-Acetylthreonine	0.0244376		2.5154254E-4		0.795036	1.73512	up	1.43944	2.71215	up
0.91_290.0921m/z	0.911017	290.092	HMDB0000230	N-Acetylneuraminic acid	0.0207256	0.0392181	3.0569462E-4		0.847155	1.79895	up	1.46066	2.75234	up
0.93_276.0978n	0.92815	275.09	HMDB0011737	gamma-Glutamylglutamic acid	0.00797132	0.0409417	1.5078358E-4		0.920498	1.89277	up	1.79449	3.46894	up
0.93_323.0327m/z	0.92815	323.033	HMDB0000288	Uridine 5'-monophosphate	0.0117784	2.4341488E-4	0.00495614		2.05145	4.14523	up	1.53408	2.89604	up
0.93_554.1299m/z	0.92815	554.13	HMDB0004220	Biotinyl-5'-AMP	0.0183521	0.00506821	1.502313E-4		1.18077	2.26697	up	1.54377	2.91555	up
0.93_753.0879m/z	0.92815	753.088	HMDB0013646	Adenosine thiamine triphosphate	0.0458359		2.729391E-4	1.8488495E-4	-0.17024	1.12525	down	0.899455	1.86536	up
0.94_400.7034m/z	0.939567	400.703	HMDB0260744	PE(14:1/20:5-3OH(5,6,15))	0.00494088	2.7567722E-4	1.4390769E-4		1.69739	3.24313	up	1.53268	2.89324	up
0.95_175.0243m/z	0.9453	175.024	HMDB0006334	3-Dehydro-L-gulonate	0.0403133		6.611746E-4		0.729726	1.65832	up	1.93432	3.82199	up
0.95_346.0574m/z	0.9453	346.057	HMDB0003540	3'-AMP	0.010493	2.0632858E-4	0.00402084		1.737	3.33341	up	1.33847	2.52883	up
1.01_173.0100m/z	1.01387	173.01	HMDB0001182	6,8-Dihydroxypurine	0.0458359		9.15526E-4		0.960374	1.94581	up	1.62247	3.07901	up
1.01_606.0787m/z	1.01387	606.079	41549	Uridine diphosphate-N-acetylglucosamine	0.0183521	3.007527E-4	0.0151356		2.34494	5.08038	up	1.58156	2.99292	up
1.15_167.0201m/z	1.1453	167.02	HMDB0000289	Uric acid	0.0221936	0.0372333	3.288876E-4		0.833571	1.78209	up	1.41345	2.66373	up
1.21_932.2241m/z	1.21387	932.224	HMDB0300597	3-Methylnonanedioyl-CoA	0.039319	0.00624556	1.2319868E-4	0.00401121	2.21797	4.65238	up	2.20505	4.61092	up
1.35_612.1543n	1.35102	611.147	HMDB0003337	Oxidized glutathione	0.0306314		4.283258E-4		0.754054	1.68653	up	1.79993	3.48204	up
1.93_282.0868m/z	1.93385	282.087	HMDB0000133	Guanosine	0.00850833	0.0014173	2.56321E-4		1.27296	2.41657	up	1.50689	2.84196	up
1.95_267.0731m/z	1.951	267.073	84	Inosine	0.039319	0.025442	8.277347E-4		0.99803	1.99727	up	1.45875	2.7487	up
10.23_590.3999n	10.2315	613.389	HMDB0114795	PA(14:1/14:0)	8.159063E-5	1.2339822E-4	1.2577772E-4		-3.0898	8.5138	down	-2.65228	6.2866	down
11.24_795.3772m/z	11.2366	795.377	HMDB0001038	Angiotensin IV	0.0478895	1.278043E-4	1.8089668E-4		-1.6568	3.15316	down	-1.25798	2.39161	down
11.25_599.3781m/z	11.2538	599.378	HMDB0114774	PA(10:0/17:0)	3.1253563E-5	1.2318927E-4	1.4831615E-4		-2.74232	6.69144	down	-1.62085	3.07556	down
11.25_613.3963m/z	11.2538	613.396	HMDB0262805	PA(18:1-O(12,13)/12:0)	9.691113E-4	1.232277E-4	1.2324924E-4		-2.01135	4.03159	down	-1.80789	3.5013	down
11.25_659.3969m/z	11.2538	659.397	HMDB0116636	PG(a-13:0/a-13:0)	1.8428142E-7	1.2318787E-4	2.5278705E-4	2.7581234E-4	-3.26073	9.58466	down	-1.60732	3.04685	down
11.25_677.4390n	11.2538	698.414	HMDB0012341	PS(14:1/14:0)	5.613906E-5	1.2319651E-4	0.00208699	0.00987985	-3.02028	8.11326	down	-1.42164	2.6789	down
11.25_682.4544n	11.2538	703.429	HMDB0114822	PA(15:0/20:4)	0.00356181	1.2366648E-4	4.5700328E-4		-1.98978	3.97176	down	-1.23477	2.35344	down
11.25_746.4071n	11.2538	727.389	HMDB0116571	PGP(i-14:0/i-14:0)	1.5327425E-6	1.2318789E-4	0.00168966	3.030504E-4	-3.01725	8.09625	down	-1.31279	2.48422	down
11.25_789.3616m/z	11.2538	789.362	HMDB0274845	PGP(i-12:0/20:5-OH(18R))	6.851953E-6	1.2318807E-4	0.00157711	0.00169395	-2.76087	6.77803	down	-1.24177	2.36489	down
11.49_867.5505m/z	11.4938	867.55	HMDB0116517	PGP(a-13:0/a-25:0)	0.0426076	1.23212E-4	1.2332584E-4		-2.44472	5.4442	down	-2.0972	4.27878	down
11.80_578.3766n	11.7972	312.141	HMDB0242417	Deoxycholyltryptophan	0.0462349	0.00292985	0.006462		-1.44987	2.73183	down	-1.33392	2.52087	down
11.81_323.1487m/z	11.8144	323.149	HMDB0061704	LysoPI(0:0/18:0)	0.00132976	4.0524625E-4	1.3940496E-4		-1.60291	3.03755	down	-2.00875	4.02434	down
11.81_429.3231n	11.8144	412.32	HMDB0062336	N-Oleoyl phenylalanine	0.0030044	1.2806019E-4	0.0122683		-2.92597	7.59987	down	-1.56986	2.96876	down
11.81_448.3409m/z	11.8144	448.341	HMDB0043016	TG(15:0/15:0/22:6)	0.019512	1.5166456E-4	0.0128097		-3.09457	8.54196	down	-1.72794	3.31254	down
11.81_449.3436m/z	11.8144	449.344	HMDB0046104	TG(20:0/18:4/14:1)	0.00414612	1.5787709E-4	2.9531706E-4		-2.65849	6.31374	down	-2.27916	4.85395	down
11.81_638.3915m/z	11.8144	638.391	HMDB0004901	Ganglioside GA1 (d18:1/18:1)	0.00324328	1.2333252E-4	1.4823179E-4		-2.25365	4.76886	down	-1.94123	3.84032	down
11.83_293.1690m/z	11.8315	293.169	HMDB0002577	Cholic acid glucuronide	0.0244376	0.00336639	2.1353792E-4		-1.22369	2.33544	down	-1.71978	3.29387	down
14.36_478.3131m/z	14.3629	478.313	HMDB0241821	9-Hydroperoxyoctadeca-10,12-dienoylcarnitine	0.0416606	0.00590655	0.00158789		-1.78029	3.43495	down	-2.01099	4.03058	down
14.70_529.2507m/z	14.6995	529.251	HMDB0240600	LysoPG(18:2/0:0)	0.0477463	0.0013689		0.00623174	1.34307	2.5369	up	0.150361	1.10985	up
15.19_529.2863m/z	15.1909	529.286	HMDB0115485	PA(8:0/14:0)	0.0183521	1.2319621E-4	0.012377	0.00172494	1.75634	3.3784	up	1.25814	2.39187	up
15.65_405.2835m/z	15.6537	405.283	HMDB0242046	N-Myristoyl Arginine	0.0027091	1.298306E-4	0.00577375		-1.97525	3.93196	down	-1.22364	2.33536	down
15.96_431.3063m/z	15.9623	431.306	HMDB0011553	MG(0:0/22:2/0:0)	0.0426076	1.9621484E-4	0.0124466		-2.28834	4.88495	down	-1.14136	2.2059	down
16.16_795.4818n	16.1623	794.475	HMDB0281261	PS(20:4+=O(5)/16:1)	0.020037	2.502795E-4	0.0251219		-2.53313	5.78824	down	-1.37556	2.59469	down
16.44_556.3108m/z	16.4366	556.311	HMDB0288852	PC(2:0/18:2+=O(9))	0.0478895	0.013374		0.00169685	-0.997074	1.99595	down	0.287016	1.22011	up
16.68_678.4767m/z	16.6774	678.477	HMDB0001337	Leukotriene A4	0.0478895	0.00130333	0.0320148		-1.56029	2.94913	down	-1.07559	2.10758	down
16.69_722.5049m/z	16.6946	722.505	HMDB0261356	PE(18:1/18:1-O(12,13))	0.0458359	0.00159523	0.0140535		-1.51601	2.85999	down	-1.19753	2.29347	down
16.71_748.4989n	16.7118	771.488	HMDB0114893	PA(18:0/22:6)	0.0497569	0.0013724	0.0371096		-1.64036	3.11745	down	-1.10966	2.15796	down
16.73_810.5591m/z	16.7289	810.559	HMDB0261913	PE(PGD1/20:0)	0.0458359	0.00134004	0.0202141		-1.60212	3.0359	down	-1.18555	2.2745	down
16.73_815.5140m/z	16.7289	815.514	HMDB0260803	PE(PGE2/15:0)	0.0399199	6.647279E-4			-1.79537	3.47106	down	-1.02979	2.04172	down
16.73_838.5837m/z	16.7289	838.584	HMDB0288182	PC(22:4/20:4-OH(20))	0.0291058	4.166725E-4			-2.0784	4.22339	down	-1.16292	2.23909	down
16.73_854.5851m/z	16.7289	854.585	HMDB0283742	PE(22:0/6 keto-PGF1alpha)	0.0477463	0.00115237	0.0394513		-1.68061	3.20565	down	-1.10712	2.15415	down
16.75_882.6112m/z	16.7461	882.611	HMDB0112880	PS(22:6/24:1)	0.00236184	1.3568846E-4	9.4978046E-4		-2.8579	7.2496	down	-2.16175	4.47458	down
3.03_487.2330m/z	3.03098	487.233	HMDB0276886	PI(PGD2/18:3)	0.0447358	0.00429042	4.2390337E-4		1.21576	2.32263	up	1.1141	2.1646	up
3.40_187.1094m/z	3.3967	187.109	HMDB0000446	N-alpha-Acetyl-L-lysine	0.0221936	3.9281888E-4	0.0182381		1.84087	3.58226	up	1.21514	2.32163	up
3.65_415.2342m/z	3.65383	415.234	HMDB0007852	LysoPA(0:0/18:2)	0.037985	1.6215556E-4	0.00982745		1.83405	3.56536	up	1.02696	2.03772	up
3.92_295.5119m/z	3.9167	295.512	HMDB0282492	PS(PGF2alpha/20:3)	0.0286401	5.547925E-4	8.9826755E-4		1.74812	3.35921	up	1.22336	2.3349	up
5.57_594.4913m/z	5.56822	594.491	HMDB0289927	Cer(d17:1/22:6-OH(4))	0.0183521	2.5943667E-4	8.454416E-4		2.24523	4.74111	up	1.77958	3.43326	up
5.60_953.4536m/z	5.59668	953.454	HMDB0012038	Ganglioside GT2 (d18:1/14:0)	0.0458359	0.00161241	0.00123849		1.44393	2.72061	up	1.47487	2.77958	up
5.95_538.7643m/z	5.94547	538.764	HMDB0291314	CDP-DG(PGF2alpha/18:2)	0.0403133	0.0123533	6.725573E-4		1.34956	2.54834	up	1.60734	3.0469	up
6.23_372.2001m/z	6.23118	372.2	HMDB0263131	PA(20:4-2OH/14:1)	0.0332088		0.00250944		-0.713686	1.63999	down	-1.49801	2.82453	down
6.48_166.0633n	6.48238	165.056	34529	Phenyllactic acid	0.0422579	2.4862352E-4	0.0414952		2.36823	5.16309	up	1.35012	2.54934	up
6.48_558.2985m/z	6.48238	558.298	HMDB0242384	Cholylglutamic acid	0.0207256		1.2318902E-4	1.7180276E-4	2.57101	5.94224	up	2.51594	5.71969	up
9.69_471.3056m/z	9.68865	471.306	HMDB0242081	N-Eicosapentaenoyl Tryptophan	0.0140514		0.00155303	0.0437071	-0.90629	1.87422	down	-1.98749	3.96547	down
9.83_657.3839m/z	9.8252	657.384	HMDB0262895	PA(5-iso PGF2VI/13:0)	0.0478895	5.650022E-4	6.5142335E-4		-1.48537	2.79989	down	-1.47342	2.77679	down
